# Supplementary material for: Degradation Effect and Magnetoelectric Transport Properties in CrBr3 Devices
Source: Materials (Basel). 2022 Apr 21;15(9):3007. doi: 10.3390/ma15093007 (PMC9104061; doi:10.3390/ma15093007)
Supplement: Supplementary file 1 [file materials-15-03007-s001.zip]

Archive with 1 entries (1 files):
- materials-1663975-supplementary.pdf
